# Supplementary material for: At-Home Evaluation of Both Wearable and Touchless Digital Health Technologies for Measuring Nocturnal Scratching in Atopic Dermatitis: Analytical Validation Study
Source: J Med Internet Res. 2025 Jul 15;27:e72216. doi: 10.2196/72216 (PMC12282645; doi:10.2196/72216)
Supplement: Multimedia Appendix 1 [file jmir-v27-e72216-s001.xlsx]

## Sheet: Supplementary-Table-1
Cohort	Site	Participant	DHT	TP	FP	TN	FN	Sensitivity	Precision	F1	Balanced Accuracy
HV	US10001	US10001001	Emerald	250	297	23600	289	0.46	0.46	0.46	0.73
HV	US10001	US10001001	Philips	302	399	19284	136	0.69	0.43	0.53	0.83
HV	US10001	US10001002	Emerald	143	56	25957	83	0.63	0.72	0.67	0.82
HV	US10001	US10001002	Philips	157	260	25641	74	0.68	0.38	0.48	0.83
Moderate AD	US10001	US10001004	Emerald	172	80	21280	206	0.46	0.68	0.55	0.73
Moderate AD	US10001	US10001004	Philips	43	57	5072	41	0.51	0.43	0.47	0.75
Moderate AD	US10008	US10008003	Emerald	150	31	6142	66	0.69	0.83	0.76	0.84
Moderate AD	US10008	US10008003	Philips	23	11	1324	28	0.45	0.68	0.54	0.72
Mild AD	US10008	US10008004	Emerald	116	339	18896	247	0.32	0.25	0.28	0.65
Mild AD	US10008	US10008004	Philips	116	322	14741	162	0.42	0.26	0.32	0.7
Mild AD	US10008	US10008005	Emerald	22	70	12211	48	0.31	0.24	0.27	0.65
Mild AD	US10008	US10008005	Philips	39	303	12993	37	0.51	0.11	0.19	0.75
Moderate AD	US10008	US10008006	Emerald	82	70	22652	65	0.56	0.54	0.55	0.78
Moderate AD	US10008	US10008006	Philips	74	264	21978	56	0.57	0.22	0.32	0.78
Moderate AD	US10008	US10008007	Emerald	114	30	21447	55	0.67	0.79	0.73	0.84
Moderate AD	US10008	US10008007	Philips	18	78	9025	36	0.33	0.19	0.24	0.66
Moderate AD	US10008	US10008008	Emerald	122	47	10986	60	0.67	0.72	0.7	0.83
Moderate AD	US10008	US10008008	Philips	103	112	10813	84	0.55	0.48	0.51	0.77
Moderate AD	US10008	US10008009	Emerald	243	83	22891	148	0.62	0.75	0.68	0.81
Moderate AD	US10008	US10008009	Philips	146	334	18113	81	0.64	0.3	0.41	0.81
Mild AD	US10008	US10008010	Emerald	87	126	17010	146	0.37	0.41	0.39	0.68
Mild AD	US10008	US10008010	Philips	117	246	16544	92	0.56	0.32	0.41	0.77
Moderate AD	US10008	US10008011	Emerald	76	386	18545	73	0.51	0.16	0.25	0.74
Moderate AD	US10008	US10008011	Philips	90	486	18002	40	0.69	0.16	0.25	0.83
Moderate AD	US10008	US10008014	Emerald	664	94	20649	161	0.8	0.88	0.84	0.9
Moderate AD	US10008	US10008014	Philips	480	197	19688	235	0.67	0.71	0.69	0.83
Moderate AD	US10008	US10008015	Emerald	109	51	17541	67	0.62	0.68	0.65	0.81
Moderate AD	US10008	US10008015	Philips	82	221	15372	70	0.54	0.27	0.36	0.76
Moderate AD	US10012	US10012001	Emerald	364	143	14973	114	0.76	0.72	0.74	0.88
Moderate AD	US10012	US10012001	Philips	93	89	5705	47	0.66	0.51	0.58	0.82
Mild AD	US10012	US10012002	Emerald	135	160	18285	102	0.57	0.46	0.51	0.78
Mild AD	US10012	US10012002	Philips	129	254	18101	80	0.62	0.34	0.44	0.8
Mild AD	US10012	US10012003	Emerald	147	24	7323	93	0.61	0.86	0.72	0.8
Mild AD	US10012	US10012003	Philips	178	142	7291	59	0.75	0.56	0.64	0.87
HV	US10012	US10012004	Emerald	399	154	23911	314	0.56	0.72	0.63	0.78
HV	US10012	US10012004	Philips	439	344	20879	174	0.72	0.56	0.63	0.85
Moderate AD	US10012	US10012005	Emerald	638	346	28946	215	0.75	0.65	0.69	0.87
Moderate AD	US10012	US10012005	Philips	632	631	25769	147	0.81	0.5	0.62	0.89
HV	US10012	US10012006	Emerald	25	15	16419	57	0.3	0.62	0.41	0.65
HV	US10012	US10012006	Philips	45	76	16661	32	0.58	0.37	0.45	0.79
Mild AD	US10012	US10012007	Emerald	36	87	22685	139	0.21	0.29	0.24	0.6
Mild AD	US10012	US10012007	Philips	101	423	22005	68	0.6	0.19	0.29	0.79
Mild AD	US10012	US10012008	Emerald	321	1019	34063	189	0.63	0.24	0.35	0.8
Mild AD	US10012	US10012008	Philips	261	809	28629	200	0.57	0.24	0.34	0.77
Mild AD	US10012	US10012009	Emerald	810	121	32756	545	0.6	0.87	0.71	0.8
Mild AD	US10012	US10012009	Philips	851	360	31700	338	0.72	0.7	0.71	0.85
HV	US10013	US10013002	Emerald	101	76	19396	89	0.53	0.57	0.55	0.76
HV	US10013	US10013002	Philips	125	262	19085	68	0.65	0.32	0.43	0.82
Moderate AD	US10013	US10013005	Emerald	904	148	24264	180	0.83	0.86	0.85	0.91
Moderate AD	US10013	US10013005	Philips	978	343	23847	118	0.89	0.74	0.81	0.94
Mild AD	US10013	US10013006	Emerald	285	88	21862	174	0.62	0.76	0.69	0.81
Mild AD	US10013	US10013006	Philips	220	423	20787	202	0.52	0.34	0.41	0.75
Moderate AD	US10013	US10013008	Emerald	18	15	4791	12	0.6	0.55	0.57	0.8
Moderate AD	US10013	US10013008	Philips	7	88	2447	3	0.7	0.07	0.13	0.83
Moderate AD	US10013	US10013009	Emerald	112	442	10596	140	0.44	0.2	0.28	0.7
Moderate AD	US10013	US10013009	Philips	79	419	7354	100	0.44	0.16	0.23	0.69
