# Supplementary material for: At-Home Evaluation of Both Wearable and Touchless Digital Health Technologies for Measuring Nocturnal Scratching in Atopic Dermatitis: Analytical Validation Study
Source: J Med Internet Res. 2025 Jul 15;27:e72216. doi: 10.2196/72216 (PMC12282645; doi:10.2196/72216)
Supplement: Multimedia Appendix 3 [file jmir-v27-e72216-s003.xlsx]

## Sheet: Supplementary-Table-3
DHT	Variable	Type	estimate	conf.low	conf.high	p.value	statistic	method
Philips	SCRATCH_PREVALENCE	Continuous	0.823723	0.650576	0.915466	7.25131e-08	7.40783	Pearson's product-moment correlation
Emerald	SCRATCH_PREVALENCE	Continuous	0.590581	0.278971	0.789669	0.000937481	3.73168	Pearson's product-moment correlation
Philips	ETHNIC_2CLS	Categorical	0.174749	0.062681	0.286817	0.00373183	3.2246	Welch Two Sample t-test
Emerald	ETHNIC_2CLS	Categorical	0.173131	0.0371706	0.309092	0.0147519	2.62931	Welch Two Sample t-test
Philips	POWER_SCRATCH_g	Continuous	0.430829	0.068812	0.692585	0.0220933	2.43431	Pearson's product-moment correlation
Emerald	AGE	Continuous	-0.41224	-0.680637	-0.0462815	0.0292645	-2.30719	Pearson's product-moment correlation
Philips	AGE	Continuous	-0.392976	-0.668103	-0.0233182	0.038575	-2.17911	Pearson's product-moment correlation
Philips	EPOCHS	Continuous	0.31668	-0.0639532	0.616875	0.100614	1.70237	Pearson's product-moment correlation
Philips	RACE_2CLS	Categorical	-0.0925336	-0.240381	0.0553136	0.202211	-1.33328	Welch Two Sample t-test
Emerald	SEX	Categorical	0.0791494	-0.0778844	0.236183	0.304399	1.05602	Welch Two Sample t-test
Emerald	BMI	Continuous	-0.200079	-0.533344	0.186953	0.307342	-1.04126	Pearson's product-moment correlation
Emerald	RACE_2CLS	Categorical	-0.0955036	-0.299877	0.10887	0.323187	-1.03796	Welch Two Sample t-test
Philips	BMI	Continuous	-0.187129	-0.523648	0.199904	0.340333	-0.971333	Pearson's product-moment correlation
Philips	SEX	Categorical	0.0253572	-0.10874	0.159454	0.699315	0.391092	Welch Two Sample t-test
Emerald	EPOCHS	Continuous	0.0504509	-0.328815	0.415703	0.79876	0.257578	Pearson's product-moment correlation
